# Supplementary material for: The complementary role of affect-based and cognitive heuristics to make decisions under conditions of ambivalence and complexity
Source: PLoS One. 2018 Nov 9;13(11):e0206724. doi: 10.1371/journal.pone.0206724 (PMC6226170; doi:10.1371/journal.pone.0206724)
Supplement: S1 Data — (XLSX) [file pone.0206724.s003.xlsx]

## Sheet: Coding Scheme
TREATMENT
1 High cognitive load: 4: Low cogitive load
CHOICE
*For low cognitive load: 0-1
*For high cognitive load: 1-4
SAM AROUSAL: 1, 2, 3, 4, 5
SAM VALENCE: -2, -1, 1, 2, 3
EXPERIENCE: 1, 2, 3, 4, 5
PRODUCT
1	laptos
2	Cars
3	Retaurants
4	Smartphone
5	Digital cameras
WEIGHT
	Laptop	Cars	Restaurant	Smartphone	Digital camera
Weight 1	Screensize	Engine	Waiting time	Battery duration (talking)	Photo definiton
Weight 2	Memory	Warranty	Average meal price	Chargin time	Zoom
Weight 3	Hard drive	Fuel tank capacity	Ranking	memory	Weight
Weight 4	batrery duration	0- 60 m/h acceleration	Commuting time from home	Processor´s speed	Screensize
Involvement; from 7 to 70

## Sheet: Data
ID	Treatment	PRODUCT	CHOICE	SAM(A)(Alternative 1)	SAM(V)(Alternative 1)	SAM(A)(Alternative 2)	SAM(V)(Alternative 2)	SAM(A)(Alternative 3)	SAM(V)(Alternative 3)	SAM(A)(Alternative 4)	SAM(V)(Alternative 4)	ATRIBUTE WEIGHT 1	ATRIBUTE WEIGHT 2	ATRIBUTE WEIGHT 3	ATRIBUTE WEIGHT 4	INVOLVEMENT
30	1	1	4	1	2	3	2	1	1	4	2	30	20	25	25	40
78	4	1	0	4			1					12	80			30
49	4	1	0	1	-2	1	-2					40	60			40
39	1	1	1	2		2		5		2		15	35	20	30	33
82	4	1	0	4	3	4	-1					50	50			35
8	1	1	3	3	1			3	2	2	1	30	20	25	15	40
81	4	1	0	4	3	2	1					50	50			41
71	4	1	0	3	2	4	1					40	60			26
94	4	1	0	5	3	2	1					45	55			33
24	1	1	1		2		2		2	1						30
68	4	1	0	3	2	3	2					40	60			29
13	1	1	3	4	1	3	1	5	3	4	1	40	15	15	30	31
96	4	1	0		2	1						30	70			12
55	4	1	0		3	3						30	70			33
88	4	1	0	4	2	3	1					40	60			32
65	4	1	1	3	1	3.5	2.5					60	40			33
37	1	1	2	2	1	3	1	4	-1	3	1	40	20	20	20	31
46	1	1	2	2		1		5		4		10	30	30	30	36
76	4	1	1	3	2	5	3					40	60			40
45	1	1	1	4	2	2	1	3	2	2	1	10	30	50	10	35
83	4	1	0	4	3	3	2					40	60			41
7	1	1	4	4	-2	3	-1	2	-2	2	2	30	20	25	25	33
35	1	1	2		3	2	1	2	1	3	-2	20	50	20	10	36
44	1	1	2		3		3		2		-2	10	40	30	20	34
6	1	1	1	5	3	2	-1	4	2	2	1	40	20	20	20	32
11	1	1	1	4	-1	4	-1	4	-2	4	-2	10	40	30	20	34
16	1	1	1	3	1	2	-1	2	-1	4	2	20	30	30	20	33
92	4	1	0	4	2	3	2					25	75			39
2	1	1	3	1	2	3	1	5	3	4	2	15	30	30	25	34
4	1	1	2	2	-1	2	-1	2	1	4	2	35	30	25	10	38
51	4	1	1	1	2	1	2					38	68			35
93	4	1	0	4	2	2	-1					40	60			38
25	1	1	2	3	-1	2	2	2	1	3	-1	25	35	35	15	34
33	1	1	4	2	1	1	-1	4	1	3.5	2	20	30	20	30	33
34	1	1	2	3	1	3	2	4	2	1	-1	25	30	30	15	37
38	1	1	1	1	1	1	1	1	1	1	1	20	50	20	10	34
43	1	1	1	3	2	3	1	3	1	3	2	20	30	30	20	35
50	4	1	0	1	-2		-2					15	85			42
97	4	1	0		2	1						60	40			35
62	4	1	1	3	-1		1					70	30			34
28	1	1	2	4	-1		2	5	-1	3	2	50	10	30	10	41
29	1	1	1	2	2	2	1	3	1	4	-1	25	20	20	35	35
91	4	1	0	4	2	3	1					40	60			24
22	1	1	3	2	2	3	1	3	3	3	1	20	35	35	10	29
61	4	1	1	3	-1	3	1					60	40			33
84	4	1	1	4.5	1	4	-1					55	45			42
73	4	1	0	3	2	2	2					38	62			37
54	4	1	1		3		2					50	50			41
3	1	1	2	3	3	4	2	3	1	3	-2	20	40	20	20	27
5	1	1	1	4	2	4	2	3	2	1	-1.5	35	20	20	15	37
12	1	1	1	1	1	3	-1	3	2	4	5	30	25	25	20	41
18	1	1	2	3	1	3	1	4	-1	3	1	25	30	25	20	42
63	4	1	0	3	-1	3	-2					25	75			28
70	4	1	0	3	2	4	-1					45	55			26
48	4	1	0	1	3	3	1					35	65			39
69	4	1	0	3	2	4	2					40	60			29
87	4	1	1	4	1	4	3					55	45			39
53	4	1	0		3		2					40	60			36
77	4	1	0	3	2	2	-2					30	70			35
72	4	1	0	3	2	3	1					45	55			37
36	1	1	1	4	2	3	2	3	2	1	-2	15	60	20	5	38
40	1	1	3	4	2	3	1	4	3	3	-2	35	30	15	20	35
79	4	1	1	4	3	5	-2					50	50			31
64	4	1	0	3	1	2	-1					20	80			22
90	4	1	0	4	2	2	-1					45	55			40
80	4	1	0	4	3	2	2					40	60			34
89	4	1	0	4	2	2	1					45	55			35
41	1	1	2	3	1	4	3	3	-1	1	-1	25	20	45	10	31
67	4	1	0	3	2	2	1					40	60			35
32	1	1	4	1	2	2	3	1	2	3	3	30	20	30	20	27
42	1	1	3	1	1	4			2		3	10	15	40	35	27
74	4	1	1	3	2	5	3					70	30			36
1	1	1	1		2		2	2		1						35
14	1	1	2	4		2		4		5		25	55	10	10	36
27	1	1	1	2	1	1	-2	3	1	1	-2	30	30	10	30	30
98	4	1	0		2		-1					50	50			33
86	4	1	0	4	1	3	-1					30	70			39
85	4	1	1	4	1	2						30	70			40
26	1	1	2	2	-1	3	-2	2	-1	2	2	40	10	10	40	27
19	1	1	3	4	1	2	-1	3	2	3	1	20	25	20	35	34
56	4	1	1		3		2					30	70			41
15	1	1	1	4	2	4	1	3	2	3	1	25	25	30	20	39
60	4	1	1	2	1	2	2					75	25			29
59	4	1	0	2	-1	5	-1					30	70			34
10	1	1	3	3	-1	3	1	2	2	2	2	30	20	20	30	41
31	1	1	2	4	2	3	2	3	2	2	1	15	30	35	20	27
57	4	1	0	2			-2					18	82			26
75	4	1	0	3	2	1	-1					30	70			35
52	4	1	0	1	2	2	-1					35	65			30
20	1	1	4	3	1	1	-2	1	-2	4	2	50	10	15	25	35
95	4	1	1		-2		1					32	68			27
30	1	2	3	1	1	2	2	4	3	3	2	25	30	35	10	30
78	4	2	0	3			1									26
49	4	2	0	1	-1	2	1					50	50			35
39	1	2	1		3		2	3		3		35	10	20	35	42
82	4	2	0	2	1	2	-1					80	20			17
8	1	2	1	5	3	4	2	4	2	3	1	30	30	20	20	40
81	4	2	0	4	2	1	-1					60	40			35
71	4	2	0	2	3		2					70	30			38
94	4	2	1	4	2	4	2					55	45			27
24	1	2	1	3		2		2			-2					25
68	4	2	1	1	1	2	2					70	30			34
13	1	2	1	4	3	3	2	2	1	2	1	40	15	10	35	41
96	4	2	0		2		1					70	30			29
55	4	2	0	1		2						50	50			22
88	4	2	0	5	3	4	3					70	30			34
65	4	2	0	3	2	2	1.5					60	40			30
37	1	2	2	4	2	5	3	5	3	3	1	40	10	20	30	27
46	1	2	3		3	2			1	3		40	35	10	15	36
76	4	2	1	4	3	4	2					50	50			36
45	1	2	2	4	2	4	2	3	2	3	2	50	30	10	10	42
83	4	2	0	3	2	3	2					50	50			24
7	1	2	2	3	1	3	2	3	-1	4	-2	50	10	25	15	40
35	1	2	2	2	2	2	1	3	1	2	1	40	20	20	20	42
44	1	2			2	1		2		1		20	30	30	20	21
6	1	2	2	1	-2	4	1	1	-1	2	2	30	50	10	10	34
11	1	2	2	3	1	3	1	3	1	3	-1	50	15	15	20	30
16	1	2	3	2	-1	2	-1	3	1	2	-1	10	30	50	10	34
92	4	2	0	4	2	1	-1					15	75			40
2	1	2	1	4	2	3	1	5	-2	1	-2	25	25	15	35	40
4	1	2	1	5	3	5	2	5	2	3	2	28	23	24	25	42
51	4	2	0	3	3	2	3					45	55			31
93	4	2	0	4	1	2.5	2					55	45			42
25	1	2	1	4	2	1	1	3	-1	2	-1	40	10	20	30	40
33	1	2	1	4	3	4	1	4	2	4	2	20	20	30	30	25
34	1	2	3	2	-1	1	-2	3	1	1	-2	25	30	25	20	40
38	1	2	1	1	1	2	-1	1	1	1	1	40	30	15	15	30
43	1	2	3	3	-1	3	2	3	1	3	2	25	25	25	25	36
50	4	2	0	3	2	3	2					80	20			36
97	4	2	0	1			2					75	25			27
62	4	2	1	1	1	4	2					60	40			37
28	1	2	3	4	2	4	2	3	2	4	2	60	10	15	15	35
29	1	2	2	4	-1	3	2	3	2	5	1	25	40	20	15	42
91	4	2	0	4	-1	2	2					70	30			37
22	1	2	3	3	1	2	2	3	1	3	2	20	25	30	25	23
61	4	2	1	1	1	4	1					20	80			21
84	4	2	1	1	2	3	1					0	100			30
73	4	2	1	1	2	1	2					35	65			30
54	4	2	0	1	2	2	2					70	30			25
3	1	2	3	4	3	4	3	3	2	3	-1	30	10	30	30	36
5	1	2	1	3	1	3.5	2	3	1	3	1	25	25	25	25	33
12	1	2	4	1	2	2	1	4	1	4	1	25	35	20	20	19
18	1	2	1	2	2	3	1	5	-2	5	-2	60	5	5	30	42
63	4	2	0	2	2	1	2					65	35			39
70	4	2	0	1	3	3	1					80	20			33
48	4	2	1	2	1	1	2					50	50			37
69	4	2	1	4	3	5	3					35	65			35
87	4	2	0	5	3	3	1					90	10			41
53	4	2	0	2			1					60	40			42
77	4	2	0	3	-1	3	1					70	30			27
72	4	2	0	2	2	2	1					75	25			42
36	1	2	2	4	2	4	2	4	3	2	1	50	20	20	10	40
40	1	2	2	3	1	4	3	2	1	4	-1	40	10	20	30	37
79	4	2	1	3	1	2	3					60	40			42
64	4	2	0	3	2	2	1					70	30			37
90	4	2	0	3	1	1	-2					70	30			42
80	4	2	0	4	3	2	1					75	25			42
89	4	2	0	3.5	2	2	-1					60	40			30
41	1	2	1	4	2	4	3	3	-1	2	-1	40	25	15	20	35
67	4	2	1	2	1	4	2					40	60			40
32	1	2	1	1	3	2	2	1	1	1	1.5	25	20	20	35	38
42	1	2	2	5	3	5	3	3	1			20	10	30	40	38
74	4	2	1	3	2	4	2					30	70			26
1	1	2	3		2	1		1			2					25
14	1	2	1		2	1	1	2	-2	5		25	25	20	20	38
27	1	2	1	4	2	3	1	1	-2	3	1	30	25	15	30	41
98	4	2	0	1			2					50	50			22
86	4	2	0	2	3	3						90	10			27
85	4	2	0	3	1	1	-2					95	5			30
26	1	2	3	2	-1	1	-2	1	-2	1	-2	10	40	30	20	27
19	1	2	3	3	1	4	1	4	2	4	1	20	30	35	15	36
56	4	2	0		2		-2					80	20			42
15	1	2	2	4	2	3	1	4	2	4	2	20	20	20	20	32
60	4	2	0	3	1	1	1					70	30			37
59	4	2	0	5	2	4	2					60	40			42
10	1	2	1	3	1	1	3	4	1	3	1	20	5	15	60	40
31	1	2	1	2	1	3	1	1	-2	1	-2	30	10	20	40	37
57	4	2	1		1		2					19	81			27
75	4	2	0	5		2	1					70	30			17
52	4	2	1	3.5	1	3	3					50	50			36
20	1	2	3	3	1	3	1	4	2	2	2	25	30	35	10	40
95	4	2	0		1		-2					80	20			26
30	1	3	3	2	1	2	2	5	3	4	2	15	50	25	10	21
78	4	3	1		1	3						0	1			35
49	4	3	1	3	2	3	2					30	70			29
39	1	3	2		2		2	5		4		40	30	15	15	34
82	4	3	0	4	3	5	-1					40	60			32
8	1	3	3	4	2	4	2	5	2	1	-2	30	10	50	10	37
81	4	3	0	4	2	4	-1					60	40			41
71	4	3	0	3	1	5	1					70	30			30
94	4	3	0	4	3	3	-1					55	45			34
24	1	3	3		1		-2		1		-1					30
68	4	3	1	1	-1	4	2					40	60			18
13	1	3	2	5	2	5	3	2	-2	3	2	5	15	65	15	15
96	4	3	0		2		2					20	80			37
55	4	3	1		2	5						60	40			34
88	4	3	0	4	2	2	-1					60	40			33
65	4	3	1	4	3	4	3					30	70			33
37	1	3	2	4	2	5	3	2	-2	3	-1	20	10	60	10	37
46	1	3	4		2.5		3	5		3		10	20	40	30	29
76	4	3	0	4	3	5						70	30			27
45	1	3	1	2	2	2	2	2	-1	1	-2	50	30	10	10	25
83	4	3	1	3	2	4	2					40	60			33
7	1	3	3	1	2	2	2	2	2	5		15	25	40	20	32
35	1	3	2	2	-1	5	3	2	-1	5	-2	40	40	10	10	32
44	1	3	2		2		2	3		5		30	20	20	30	23
6	1	3	3	3	2	3	1	4	2	3	2	15	60	20	5	31
11	1	3	1	3	2	3	1	4	-1	3	-2	45	35	5	15	23
16	1	3	2	4	2	5	3	2	-1	3	-1	20	30	30	20	36
92	4	3	1	3	2	4	2					20	80			42
2	1	3	2	5	3	4	2	3	1	1	-2	35	35	20	10	34
4	1	3	1	4	3	3	2	3	1	2	1	25	23	23	29	28
51	4	3	0	2	2	4	2					68	32			42
93	4	3	0	4	2		2					40	60			29
25	1	3	3	3	1	1	-2	4	2	1	-2	30	10	40	20	37
33	1	3	2	3	1	4	2	4	2	3	1	25	30	15	30	35
34	1	3	2	2	1	4	2	1	-2	1	-2	30	30	15	25	27
38	1	3	3	2	1	2	1	2	1	2	-1	25	30	30	15	23
43	1	3	2	2	1	3	2	2	-1	3	-1	25	25	40	10	23
50	4	3	0	4	1	3	1					70	30			24
97	4	3	0	1	2	5						80	20			24
62	4	3	1	3	2	5	-1					30	70			40
28	1	3	2	1	3	2	3	4	-1	5	-1	50	20	5	25	20
29	1	3	1	4	2	3	2	3	2	3	2	35	15	40	10	30
91	4	3	1	5	1	3	2					20	80			37
22	1	3	2	3	2	4	1	5	1	5	-2	30	30	10	30	21
61	4	3	0	3	1	2	-1					70	30			29
84	4	3	0	4	3	4	2					30	70			42
73	4	3	1	3	2	4	2					25	75			39
54	4	3	0	1	3	3						85	15			23
3	1	3	1	3	3	3	3	4		5	-2	40	40	10	10	32
5	1	3	1	3	2	4	2	3	1	2	1	40	15	20	25	30
12	1	3	2			1	2	4	2	4	5					42
18	1	3	3	1	-1	4.5	-2	1	3	1	2	10	10	75	5	42
63	4	3	0	2	2	4	1					65	35			23
70	4	3	1	2	1	3	2					25	75			37
48	4	3	1	2	2	4	-1					45	55			35
69	4	3	1	3	2	3	2					40	60			32
87	4	3	1	1	-2	5	3					10	90			40
53	4	3	0		3		1					55	45			27
77	4	3	1	3	1	3	1					50	50			30
72	4	3	1	2	2	5	2					35	65			35
36	1	3	2	2	1	3	1	2	1	2	-1	40	20	20	40	35
40	1	3	1	3	2	3	2	3	-1	4	-2	30	40	10	20	24
79	4	3	1	5	-2	2	-2					40	60			39
64	4	3	1	2	1	3.5	2					30	70			22
90	4	3	1	3	-1	3	2					25	75			40
80	4	3	1	4	2	2	2					30	70			34
89	4	3	1	3	1	4	2					35	65			42
41	1	3	2	4	2	5	3	1	-1	1	-2	20	20	45	15	34
67	4	3	0	3	2	1	-2					85	15			42
32	1	3	2	1	3	3	2	1	2	4	-1	40	10	20	30	24
42	1	3	2	5		2		2			2	25	25	25	25	25
74	4	3	1	5	3	5	3					30	70			25
1	1	3	2		1	1	2	1			-1					30
14	1	3	3		-1		-2		1		1.5	45	30	5	20	24
27	1	3	2	3	1	3	2	3	1	1	-2	15	5	55	25	41
98	4	3	0		2	3						80	20			36
86	4	3	0	2	2	4	-1					85	15			25
85	4	3	0	4	3	4	-1					55	45			26
26	1	3	2	4	2	4	2	1	-2	5	-2	10	35	50	5	42
19	1	3	3	3	1	3	-1	4	2	2	-2	30	15	35	20	40
56	4	3	1		1		2					30	70			33
15	1	3	2	4	2	4	2	3	1	4	2	30	25	15	30	41
60	4	3	1	2	2	3	2					40	60			30
59	4	3	1	3	2	5	2					40	60			32
10	1	3	3	3	1	5	1	2	2	3	-1	20	20	50	10	35
31	1	3	3	2	1	4	1	2	2	2	1	10	15	60	15	31
57	4	3	0		3		-2					26	74			35
75	4	3	0	2	2	4	2					40	60			34
52	4	3	1	5	3	2	2					40	60			30
20	1	3	3	3	1	4	2	4	2	4	2	15	25	50	10	37
95	4	3	0	1			-2					90	10			34
30	1	4	4	1		1	1	3	2	4	2	20	35	5	40	24
78	4	4	0		2	3							3			39
49	4	4	0	4	2	2	1					80	20			27
39	1	4	3	5		4		3			-2	5	45	15	35	31
82	4	4	1	3	1	4	3					20	80			13
8	1	4	3	3	-1	4	1	4	2	4	1	25	20	25	30	30
81	4	4	0	4	3	3	2					90	10			26
71	4	4	0	5	-2	3	2					35	65			31
94	4	4	0	4	2	2	-1					75	25			33
24	1	4	4	4			1		3		3					36
68	4	4	0	2.5	2	2	1					70	30			30
13	1	4	4	2	1	2	-1	2	-1	2	1	20	25	5	50	29
96	4	4	0		2		-1					90	10			19
55	4	4	0		3		3					80	20			20
88	4	4	0	5	3	3	1					70	30			31
65	4	4	0	3	1	4	-1					70	30			35
37	1	4	2	4	2	3	1	4	1	4	2	30	10	30	30	31
46	1	4	2		2		1		2		1	30	25	15	30	29
76	4	4	1	2	3	1	3					30	70			40
45	1	4	2	2	2	2	2	2	2	3	2	10	30	50	10	38
83	4	4	0	2	-1	2	2					70	30			36
7	1	4	3	4	1	5	-2	4	1	4	-2	30	30	20	20	33
35	1	4	3	2	-1	3	-1	3	2	4	2	30	10	5	55	31
44	1	4	1		2		1	2		4		40	20	20	20	35
6	1	4	3	2	2	1	-2	4	1	2	-1	60	20	10	10	35
11	1	4	3	3	1	3	-1	3	-1	3	1	30	30	10	30	22
16	1	4	2	4	2	3	1	2	-1	3	-1	50	20	20	10	30
92	4	4	1	3	2	4	2					20	80			31
2	1	4	3	1	-1	1	-2	3	2	5	-2	40	30	5	25	26
4	1	4	2	4	2	4	2	4	2	1	-2	22	18	35	25	32
51	4	4	0	1	3	3	3					60	40			34
93	4	4	0	4	2	5	3					55	45			37
25	1	4	3	3	-1	2	-1	3	1	1	-1	30	10	20	40	26
33	1	4	3	4	1	3	2	3	-1	3	1	40	20	10	30	24
34	1	4	4	1	-1	4	2	3	2	5	3	10	20	30	40	38
38	1	4	3	2	-1	2	1	1	1	1	-1	20	20	35	25	26
43	1	4	3	3	-2	3	1	3	2	2	1	25	25	25	25	36
50	4	4	0	4	2	2	-1					80	20			30
97	4	4	0		2	5						70	30			18
62	4	4	0	3	1	2	-1					75	25			32
28	1	4	3	5	-1	5	-2	3	2	2	3	50	20	15	15	25
29	1	4	4	4	-1	2	2	3	1	5	2	20	35	20	25	26
91	4	4	0	4	3	1	1					85	15			19
22	1	4	3	4	-1	3	1	3	1	3	1	20	45	14	20	31
61	4	4	0	2	2	2	1					80	20			18
84	4	4	0	3	2	3	3					65	35			30
73	4	4	0	2	2	3	2					57	43			30
54	4	4	1	1	2		-1					20	80			42
3	1	4	4	3	-2	4	-2	3	2	3	3	20	30	10	40	22
5	1	4	3	1	-1	2	1	3	1	3	1	20	35	15	30	29
12	1	4	3	3	1	4	-1	1	3	5	-2	40	30	10	20	31
18	1	4	3	4	-1	4	-2	2	2	5	-1	30	25	30	15	42
63	4	4	0	2	2	1.5	2					40	60			29
70	4	4	0	1	2	4	1					80	20			38
48	4	4	1	3	1	2	2					65	45			36
69	4	4	1	4	2	3	3					40	60			31
87	4	4	1	4	2	5	3					40	60			42
53	4	4	0		3	4						70	30			29
77	4	4	0	2	-1	1	-1					85	15			22
72	4	4	0	4	3	5	2					65	35			33
36	1	4	2	1	-2	3	2	1	-2	1	-2	30	20	40	10	38
40	1	4	2	2	1	4	3	3	2	3	-1	20	10	40	30	20
79	4	4	0	4	2	3	2					60	40			37
64	4	4	1	3	1	4	2					70	30			32
90	4	4	1	2	1	4	2					40	60			18
80	4	4	0	4	3	4	-1					80	20			32
89	4	4	1	3	1	4	2					45	55			32
41	1	4	3	1	-2	1	-2	3	1	3	1	40	15	5	40	38
67	4	4	0	4	2	2	-1					80	20			33
32	1	4	3	1	-2	1	-2	1	3	3	-2	30	30	10	30	27
42	1	4	3		1	3		2			1	35	35	10	20	21
74	4	4	1	5	2	5	3					20	80			32
1	1	4	2		2		1		2	1						31
14	1	4	2	3			1	3		1		10	10	60	20	23
27	1	4	2	2	-1	3	2	1	-2	2	1	50	3	30	17	31
98	4	4	0		-2	5						100	0			30
86	4	4	0	1	2	2	2					60	40			27
85	4	4	1	3	2	4.5	3					10	90			37
26	1	4	1	3	2	3	2	1	1	5	-2	70	5	10	15	30
19	1	4	3	4	1	2	-1	3	-1	3	-2	30	35	20	15	35
56	4	4	1		3	1						30	70			40
15	1	4	2	4	2	4	2	3	2	3	1	40	10	10	40	36
60	4	4	0	4	-1	5	-2					90	10			13
59	4	4	0	4	3	5	2					65	35			38
10	1	4	4	5	-1	5	-2	2	2	3	1	25	30	15	30	40
31	1	4	3	1	-2	3	2	2	2	2	-1	40	20	15	25	31
57	4	4	1		2		2					14	86			31
75	4	4	1	3	1	4	3					35	65			40
52	4	4	0	5	3	1.5	1					85	15			32
20	1	4	3	3	1	2	-1	4	2	5	2	30	40	5	25	34
95	4	4	0		2		1					76	24			27
30	1	5	3	2	2	3	2	5	3	2	2	40	10	15	35	31
78	4	5	0		2		1					8	5			42
49	4	5	1	1	-2	2	2					80	20			41
39	1	5	2	1			2		3	4		35	30	15	20	28
82	4	5	1	3	-1	5	3					90	10			37
8	1	5	3	2	-1	3	2	5	3	3	1	30	25	15	30	35
81	4	5	1	3	1	5	2					70	30			13
71	4	5	1	4	-1	3	3					70	30			24
94	4	5	1	3	2	3						70	30			24
24	1	5	2		2		2		2		-2					36
68	4	5	1	1	-2	5	3					80	20			30
13	1	5	2	3	2	5	2	3	-1	4	2	35	50	5	10	39
96	4	5	1	1			2					80	20			31
55	4	5	0		2.5		2					60	40			38
88	4	5	1	4	2	5	2					75	25			34
65	4	5	1	3	2	4	2					60	40			38
37	1	5	2	4	2	4	2	4	2	3	-1	40	20	20	20	25
46	1	5	1	2			2		1		-2	35	25	15	25	27
76	4	5	1	1	1	5	3					60	40			38
45	1	5	1	3	2	2	1	3	2	2	1	50	30	10	10	42
83	4	5	1	4	3	4	2					60	40			39
7	1	5	2	2	2	2	2	2	2	3	-1	50	30	5	15	30
35	1	5	2	3	2	3	2	5	3	2	1	50	20	20	10	32
44	1	5	2		1		1		1	1		30	40	10	20	42
6	1	5	1	3	2	1	-1	4	2	3	1	80	10	5	5	37
11	1	5	2	4	3	4	3	3	1	3	-1	35	35	15	15	33
16	1	5		4	2	3	1	5	3	1	-1					36
92	4	5	0	4	2	4	3					60	40			35
2	1	5	1	4	2	3	1	1	3	1	-1	35	30	15	20	17
4	1	5	2	3	1	4.5	2	5	3	2	-1	27	25	23	25	36
51	4	5	1	4	3	3	3					60	40			27
93	4	5	0	4	2	5	-1					60	40			35
25	1	5	1	3	2	3	2	3	2	3	-2	50	20	20	10	16
33	1	5	3	2	1	3	-1	4	2	2	-1	30	20	20	30	17
34	1	5	2	3	1	3	2			2	-2	40	20	20	20	35
38	1	5	1	2	1	1	1	2	-1	1	1	35	25	15	25	22
43	1	5	2	3	2	3	2	3	1	3	-1	20	20	40	20	30
50	4	5	1	3	2	4	2					70	30			20
97	4	5	0		2	1	2					50	50			30
62	4	5	0	2	1	3	2					40	60			19
28	1	5	3	2	1	4	1	2	3	5	-2	70	10	10	10	33
29	1	5	3	4	2	1	-1	4	2	2	-1	35	15	25	25	29
91	4	5	0	3	2	5	1					60	40			19
22	1	5	1	4	2	2	2	4	-2	3	1	15	35	20	30	23
61	4	5	0	5	2	2	-1					30	70			25
84	4	5	0	4.5	2	3	3					0	100			28
73	4	5	1	1	1	4	3					88	12			40
54	4	5	0	1	2	2	1					60	40			31
3	1	5	4	3	1	3	3	3	2	3	3	20	10	40	30	12
5	1	5	2	4	2	4	2	4	2	3	1	50	20	10	20	23
12	1	5	1	3	3	2		3	2	3	-2	40	30	15	15	37
18	1	5	1	1	2	2	2	2	2	3	1	40	30	10	20	24
63	4	5	1	2.5	1	3	2					85	15			29
70	4	5	0	3	1	2	2					65	35			27
48	4	5	0	1	3	4	1					55	45			29
69	4	5	1	3	2	4	3					80	20			30
87	4	5	1	4	2	4	1					65	35			30
53	4	5	1		3		3					70	30			25
77	4	5	1	2	-1	4	2					80	20			24
72	4	5	1	3	2	4	2					60	40			33
36	1	5	2	4	2	4	2	3	2	1	-2					33
40	1	5	2	3	2	4	3	4	3	3	2	30	20	10	40	19
79	4	5	0	5	3	3	3					50	50			28
64	4	5	1	2.5	1	4	3					60	40			30
90	4	5	0	4	2	4	2					50	50			30
80	4	5	1	1	2	3	3					70	30			28
89	4	5	1	3	2	4	3					70	30			33
41	1	5	1	5	2	4	2	5	2	4	2	45	20	10	15	26
67	4	5	1	1	-2	5	2					70	30			35
32	1	5	2	1	2	1	1	3	1	1	-1	35	25	5	35	25
42	1	5	1	1		1		1			-2	40	30	10	20	10
74	4	5	1	5	3	4	3					60	40			24
1	1	5	3		-1	1			2.5		2					11
14	1	5	2		3	1	3	3		1	1	15	25	10	50	26
27	1	5	1	4	2	4	2	3	1	3	2	30	40	10	20	15
98	4	5	0		2		1					40	60			28
86	4	5	1	2	-1	2	3					90	10			40
85	4	5		5	1.5	4	-1					40	60			36
26	1	5	3	3	2	2.5	1	1	2	1	-2	20	30	30	30	31
19	1	5	2	5	2	5	3	4	3	3	2	30	23	15	32	33
56	4	5	1		-2		1.5					70	30			32
15	1	5	3	4	2			4	2	3	1	40	30	15	15	37
60	4	5	1	2	2	3	1					80	20			19
59	4	5	1	3	3	4	3					70	30			38
10	1	5	2	3	1	2	2	2	-1	1.5	2	20	20	20	40	30
31	1	5	3	2	-1	3	2	3	2	2	1	40	15	25	20	24
57	4	5	1	4			3					81	19			26
75	4	5	0	4	2	3	2					50	50			24
52	4	5	1	2	1	4	2					70	30			33
20	1	5	4	4	2	5	3	3	1	3	1	30	35	20	15	42
95	4	5	0		2		2					50	50			28
47	1	1	3	1	1	5	-1	2	2	5	-2	5	20	5	70
47	1	2	4	4	1	5	-2	4	-1	3	3	15	70	5	10
47	1	3	3	4	1	4	-1	1.5	2	3	1.5	25	10	60	5
47	1	4	2	3	2	2	2	2.5	1	4	-2	65	5	5	25
47	1	5	3	2.5	1	3	1	1	2	1.5	1.5	70	0	15	15
21	1	1	3	2	-1	2	-1	3	1	3	1	15	25	30	30
21	1	2	3	2	-1	2	-1	2	-1	3	1	30	35	20	15
21	1	3	1	3	1	1	-2	2	-1	1.5	-2	50	10	30	10
21	1	4	1	2	-1	1	-2	2	-1	2	-1	40	30	10	20
21	1	5	3	3	1	1	-2	4	2	1	-2	40	30	20	10
17	1	1	4		-1	4		2			2	40	15	25	20
17	1	2	3	1		4			1		2	20	30	20	30
17	1	3	2		2		2	1			-1	40	15	30	15
17	1	4	3	5		4			-1		-1	40	40	0	20
17	1	5	3				1		3	4		70	10	10	10
23	1	1	3	1	1	1	-1	4	2	5	3
23	1	2	2	1	-2	1	-2	1	-2	1	-2
23	1	3	1	1	-2	1	1	1	-2	1	-2
23	1	4	1	1	-2	1	-2	2	1	1	-2
23	1	5	3	1	1	2	1	3	2	1	-2
9	1	1	3		2		2		3		2
9	1	2	4		3		2	1			2
9	1	3	3		2	3			2		2
9	1	4	2	1			2		2		2
9	1	5	3		3		2		3		1
66	4	1	0	3	1	3	1					40	60
66	4	2	1	1	-2	3	1					40	60
66	4	3	0	3	1	1	-2					70	30
66	4	4	0	3	1	3	1					70	30
66	4	5	1	1	-2	4	1					60	40
58	4	1	0	2			2					40	60
58	4	2	0	5		4						70	30
58	4	3	1	5		3						50	50
58	4	4	1		2		3					45	55
58	4	5	1	1			3					65	35
